# Supplementary material for: The Burden of Gastric Cancer Attributable to High Sodium Intake: A Longitudinal Study from 1990 to 2019 in China
Source: Nutrients. 2023 Dec 13;15(24):5088. doi: 10.3390/nu15245088 (PMC10745903; doi:10.3390/nu15245088)
Supplement: Supplementary file 1 [file nutrients-15-05088-s001.zip]

Archive with 2 entries (2 files):
- Supplementary Tables 1.pdf
- Supplementary Tables 2.pdf
